# Supplementary material for: Network analysis: An indispensable tool for curricula design. A real case-study of the degree on mathematics at the URJC in Spain
Source: PLoS One. 2021 Mar 11;16(3):e0248208. doi: 10.1371/journal.pone.0248208 (PMC7951813; doi:10.1371/journal.pone.0248208)
Supplement: S1 Data — (XLSX) [file pone.0248208.s001.xlsx]

## Sheet: Data
		Previous Dependencies		Later Dependencies
	Advance Algebra Structures	Algebra Structures	More than 75%
		Linear Algebra	30-75%
		Discrete Mathematics	30-75%
	Affine Geometry	Linear Algebra	More than 75%	Computational Geometry	30-75%
				Ordinary Differential Equations	Less than 30%
				Surfaces and Shapes	Less than 30%
	Topology	Calculus	30-75%	Vector Analysis I	Less than 30%
		Linear Algebra	Less than 30%	Complex Variable and Functional Analysis	30-75%
		Discrete Mathematics	Less than 30%	Computational Geometry	30-75%
				Vector Analysis II	Less than 30%
				Surfaces and Shapes	More than 75%
	Linear Algebra			Vector Analysis I	30-75%
				Complex Variable and Functional Analysis	30-75%
				Vector Analysis II	30-75%
				Surfaces and Shapes	Less than 30%
				Calculus	Less than 30%
				Probability	Less than 30%
				Affine Geometry	More than 75%
				Statistical methods for management and Operations Research	Less than 30%
				Topology	Less than 30%
				Ordinary Differential Equations	30-75%
				Mathematical Statistics	Less than 30%
				Partial Differential Equations	30-75%
				Computational Geometry	30-75%
				Advance Algebra Structures	30-75%
				Formal Languages	Less than 30%
				Numerical Methods	Less than 30%
	Discrete Mathematics			Algebra Structures	30-75%
				Probability	Less than 30%
				Advance Algebra Structures	30-75%
				Topology	Less than 30%
				Formal Languages	Less than 30%
				Physics Fundamentals	30-75%
				Information and Data Modelling	Less than 30%
				Algorithm Design and Analysis	Less than 30%
				Statistical methods for management and Operations Research	Less than 30%
	Complex Variable and Functional Analysis	Calculus	More than 75%	Ecuaciones en derivads parciales	30-75%
		Vector Analysis I	30-75%	Computational Geometry	Less than 30%
		Vector Analysis II	30-75%
		Surfaces and Shapes	Less than 30%
		Linear Algebra	30-75%
		Ordinary Differential Equations	Less than 30%
		Topology	30-75%
	Formal Languages	Discrete Mathematics	Less than 30%
		Logic	More than 75%
		Linear Algebra	Less than 30%
	Introduction to Programming	Logic	Less than 30%	Programming Methodology	30-75%
				Algorithm Design and Analysis	Less than 30%
				Information and Data Modelling	30-75%
				Software Modelling	Less than 30%
	Programming Methodology	Introduction to Programming	30-75%	Algorithm Design and Analysis	Less than 30%
				Software Modelling	30-75%
	Algorithm Design and Analysis	Introduction to Programming	Less than 30%
		Statistical methods for management and Operations Research	Less than 30%
		Programming Methodology	30-75%
		Discrete Mathematics	Less than 30%
	Information and Data Modelling	Logic	Less than 30%	Software Modelling	Less than 30%
		Discrete Mathematics	Less than 30%
		Introduction to Programming	30-75%
	Software Modelling	Introduction to Programming	Less than 30%
		Programming Methodology	30-75%
		Information and Data Modelling	Less than 30%
	Computational Geometry	Topology	30-75%
		Linear Algebra	30-75%
		Complex Variable and Functional Analysis	Less than 30%
		Affine Geometry	30-75%
	Biological Fundamentals
	Chemical Fundamentals	Calculus	30-75%
	Logic			Calculus	30-75%
				Algebra Structures	30-75%
				Introduction to Programming	Less than 30%
				Formal Languages	Less than 30%
				Information and Data Modelling	Less than 30%
	Algebra Structures	Discrete Mathematics	30-75%	Advance Algebra Structures	More than 75%
		Logic	30-75%	Ordinary Differential Equations	30-75%
	Probability	Calculus	30-75%	Mathematical Statistics	More than 75%
		Discrete Mathematics	Less than 30%
		Linear Algebra	Less than 30%
	Ethics
	Physics Fundamentals	Calculus	30-75%
		Discrete Mathematics	30-75%
	Calculus	Logic	Less than 30%	Probability	30-75%
		Linear Algebra	Less than 30%	Topology	30-75%
				Vector Analysis I	More than 75%
				Chemical Fundamentals	30-75%
				Physics Fundamentals	30-75%
				Ordinary Differential Equations	30-75%
				Vector Analysis II	More than 75%
				Complex Variable and Functional Analysis	More than 75%
				Mathematical Statistics	30-75%
				Surfaces and Shapes	More than 75%
				Partial differential equations	30-75%
				Numerical Methods	30-75%
	Mathematical history
	Statistical methods for management and Operations Research	Discrete Mathematics	Less than 30%	Algorithm Design and Analysis	Less than 30%
		Linear Algebra	Less than 30%
	Vector Analysis I	Calculus	More than 75%	Vector Analysis II	More than 75%
		Topology	Less than 30%	Ordinary Differential Equations	More than 75%
		Linear Algebra	30-75%	Partial differential equations	30-75%
				Complex Variable and Functional Analysis	30-75%
				Surfaces and Shapes	More than 75%
				Mathematical Statistics	30-75%
				Numerical Methods	30-75%
	Surfaces and Shapes	Calculus	More than 75%	Ordinary Differential Equations	30-75%
		Vector Analysis I	More than 75%	Complex Variable and Functional Analysis	Less than 30%
		Affine Geometry	Less than 30%	Partial Differential Equations	30-75%
T		Topology	More than 75%
		Linear Algebra	Less than 30%
	Ordinary Differential Equations	Calculus	30-75%	Partial Differential Equations	More than 75%
		Linear Algebra	Less than 30%	Numerical Methods	30-75%
		Vector Analysis I	30-75%	Complex Variable and Functional Analysis	Less than 30%
		Vector Analysis II	More than 75%
		Algebra Structures	Less than 30%
		Affine Geometry	Less than 30%
		Surfaces and Shapes	30-75%
	Vector Analysis I	Vector Analysis I	More than 75%	Ordinary Differential Equations	More than 75%
		Calculus	More than 75%	Complex Variable and Functional Analysis	30-75%
		Linear Algebra	30-75%	Partial Differential Equations	30-75%
		Topology	Less than 30%
	Mathematical Statistics	Calculus	30-75%
		Vector Analysis I	30-75%
		Linear Algebra	Less than 30%
		Probability	More than 75%
	Partial differential equations	Ordinary Differential Equations	More than 75%	Numerical Methods	30-75%
		Vector Analysis I	30-75%
		Calculus	30-75%
		Vector Analysis II	30-75%
		Linear Algebra	Less than 30%
		Surfaces and Shapes	30-75%
		Complex Variable and Functional Analysis	30-75%
	Numerical Methods	Partial Differential Equations	30-75%
		Ordinary Differential Equations	30-75%
		Vector Analysis I	30-75%
		Calculus	30-75%
		Linear Algebra	Less than 30%
